# Supplementary material for: Review of the genus Fibuloides Kuznetsov in China (Lepidoptera, Tortricidae, Olethreutinae)
Source: Zookeys. 2011 Feb 18;(81):39–50. doi: 10.3897/zookeys.81.833 (PMC3088066; doi:10.3897/zookeys.81.833)
Supplement: XML Treatment for Fibuloides [file zookeys.81.833-treatment1.xml]

<!DOCTYPE tp:taxon-treatment
  PUBLIC "-//TaxonX//DTD Taxonomic Treatment Publishing DTD v0 20100105//EN" "tax-treatment-NSO.dtd">
<tp:taxon-treatment xmlns:tp="http://www.plazi.org/taxpub"><tp:treatment-meta><mixed-citation publication-type="journal"><person-group><name><surname>Zhang</surname><given-names>Aihuan</given-names></name><name><surname>Li</surname><given-names>Houhun</given-names></name></person-group><article-title>Review of the genus <italic>Fibuloides</italic> Kuznetsov in China (Lepidoptera, Tortricidae, Olethreutinae)</article-title><source>Zookeys</source><day>18</day><month>2</month><year>2011</year><volume>2011</volume><issue>81</issue><fpage>39</fpage><lpage>50</lpage><pub-id pub-id-type="doi">10.3897/zookeys.81.833</pub-id></mixed-citation></tp:treatment-meta><tp:nomenclature><label>Genus</label><tp:taxon-name>
                        <tp:taxon-name-part taxon-name-part-type="genus">Fibuloides</tp:taxon-name-part>
                    </tp:taxon-name><tp:taxon-authority>Kuznetsov, 1997</tp:taxon-authority><tp:nomenclature-citation-list><tp:nomenclature-citation><tp:taxon-name>Fibuloides</tp:taxon-name><comment>Kuznetsov, 1997: 810. Type species: <italic>Fibuloides modificana</italic>Kuznetsov, 1997: 810, by original designation.</comment></tp:nomenclature-citation></tp:nomenclature-citation-list></tp:nomenclature><tp:treatment-sec sec-type="Key to Chinese species of Fibuloides based on male genitalia"><title>Key to Chinese species of <tp:taxon-name>Fibuloides</tp:taxon-name> based on male genitalia</title><table-wrap content-type="key" position="anchor" orientation="portrait"><table><tbody><tr><td rowspan="1" colspan="1">1</td><td rowspan="1" colspan="1">Uncus blunt apically</td><td rowspan="1" colspan="1">2</td></tr><tr><td rowspan="1" colspan="1">–</td><td rowspan="1" colspan="1">Uncus pointed apically</td><td rowspan="1" colspan="1">4</td></tr><tr><td rowspan="1" colspan="1">2</td><td rowspan="1" colspan="1">Sacculus with a digitate process, neck of valva with two enlarged, flattened bristles</td><td rowspan="1" colspan="1"><tp:taxon-name>Fibuloides japonica</tp:taxon-name></td></tr><tr><td rowspan="1" colspan="1">–</td><td rowspan="1" colspan="1">Sacculus without digitate process, neck of valva with one or more than three enlarged, flattened bristles</td><td rowspan="1" colspan="1">3</td></tr><tr><td rowspan="1" colspan="1">3</td><td rowspan="1" colspan="1">Uncus drooping, projected outward, socius upturned; neck of valva with five enlarged, flattened bristles on left side and four on right side, cucullus somewhat elliptic</td><td rowspan="1" colspan="1"><tp:taxon-name>Fibuloides elongata</tp:taxon-name></td></tr><tr><td rowspan="1" colspan="1">–</td><td rowspan="1" colspan="1">Uncus not drooping, socius drooping, neck of valva with one enlarged, flattened bristle, cucullus somewhat trapezoidal</td><td rowspan="1" colspan="1"><tp:taxon-name>Fibuloides modificana</tp:taxon-name></td></tr><tr><td rowspan="1" colspan="1">4</td><td rowspan="1" colspan="1">Neck of valva without enlarged, flattened bristles</td><td rowspan="1" colspan="1">5</td></tr><tr><td rowspan="1" colspan="1">–</td><td rowspan="1" colspan="1">Neck of valva with one or more enlarged, flattened bristles</td><td rowspan="1" colspan="1">7</td></tr><tr><td rowspan="1" colspan="1">5</td><td rowspan="1" colspan="1">Cucullus bipartite, nearly ovate, or nearly trapezoidal</td><td rowspan="1" colspan="1">6</td></tr><tr><td rowspan="1" colspan="1">–</td><td rowspan="1" colspan="1">Cucullus very long and narrow, with long point on end</td><td rowspan="1" colspan="1"><tp:taxon-name>Fibuloides levatana</tp:taxon-name></td></tr><tr><td rowspan="1" colspan="1">6</td><td rowspan="1" colspan="1">Cucullus nearly trapezoidal, uncus with tips straight and parallel</td><td rowspan="1" colspan="1"><tp:taxon-name>Fibuloides trapezoidea</tp:taxon-name></td></tr><tr><td rowspan="1" colspan="1">–</td><td rowspan="1" colspan="1">Cucullus bipartite, nearly ovate, uncus with tips bent outward</td><td rowspan="1" colspan="1"><tp:taxon-name>Fibuloides corinthia</tp:taxon-name></td></tr><tr><td rowspan="1" colspan="1">7</td><td rowspan="1" colspan="1">Socius triangular, angle of sacculus indistinct</td><td rowspan="1" colspan="1"><tp:taxon-name>Fibuloides wuyiensis</tp:taxon-name></td></tr><tr><td rowspan="1" colspan="1">–</td><td rowspan="1" colspan="1">Socius lobe-shaped, angle of sacculus obtuse</td><td rowspan="1" colspan="1">8</td></tr><tr><td rowspan="1" colspan="1">8</td><td rowspan="1" colspan="1">Cucullus nearly triangular; socius broad and short, about twice as long as wide</td><td rowspan="1" colspan="1"><tp:taxon-name>Fibuloides aestuosa</tp:taxon-name></td></tr><tr><td rowspan="1" colspan="1">–</td><td rowspan="1" colspan="1">Cucullus ovate; socius slender, about three times as long as wide</td><td rowspan="1" colspan="1"><tp:taxon-name>Fibuloides cyanopsis</tp:taxon-name></td></tr></tbody></table></table-wrap></tp:treatment-sec><tp:taxon-treatment><tp:treatment-meta><mixed-citation publication-type="journal"><person-group><name><surname>Zhang</surname><given-names>Aihuan</given-names></name><name><surname>Li</surname><given-names>Houhun</given-names></name></person-group><article-title>Review of the genus <italic>Fibuloides</italic> Kuznetsov in China (Lepidoptera, Tortricidae, Olethreutinae)</article-title><source>Zookeys</source><day>18</day><month>2</month><year>2011</year><volume>2011</volume><issue>81</issue><fpage>39</fpage><lpage>50</lpage><pub-id pub-id-type="doi">10.3897/zookeys.81.833</pub-id></mixed-citation></tp:treatment-meta><tp:nomenclature><tp:taxon-name>
                        <tp:taxon-name-part taxon-name-part-type="genus">Fibuloides</tp:taxon-name-part>
                        <tp:taxon-name-part taxon-name-part-type="species">trapezoidea</tp:taxon-name-part>
                    		<object-id xmlns:xlink="http://www.w3.org/1999/xlink" xlink:type="simple">urn:lsid:zoobank.org:act:EA201525-B594-47F4-A928-6C254A1B37C6</object-id>
                    </tp:taxon-name><tp:taxon-authority>Zhang &amp; Li</tp:taxon-authority><tp:taxon-status xmlns:xlink="http://www.w3.org/1999/xlink" xlink:type="simple">sp. n.</tp:taxon-status><xref ref-type="fig" rid="F1">Figs 1</xref><xref ref-type="fig" rid="F2">10</xref></tp:nomenclature><tp:treatment-sec sec-type="Type material"><title>Type material.</title><p>Holotype ♂ <bold>–</bold> <bold>China, Guizhou Province:</bold> Chishui (28°34'N, 105°42'E), 390 m, 30.V.2000, coll. Yanli Du, genitalia slide no. YHL04481; Paratype <bold>–</bold> 1 ♂, 27.V.2000, other same data as for holotype, genitalia slide No. ZAH10019.</p></tp:treatment-sec><tp:treatment-sec sec-type="Diagnosis"><title>Diagnosis.</title><p>This species is similar to <tp:taxon-name>Fibuloides cyanopsis</tp:taxon-name>(Meyrick, 1912) in the shape of uncus and socius, but can be distinguished by the trapezioidal cucullus and the absence <!--PageBreak-->of the enlarged, flattened bristles on the neck of valva. In <tp:taxon-name>Fibuloides cyanopsis</tp:taxon-name> the cucullus is ovate and the neck of valva has two or more short enlarged, flattened bristles on its ventral side.</p></tp:treatment-sec><tp:treatment-sec sec-type="Description"><title>Description.</title><p>Adult (<xref ref-type="fig" rid="F1">Fig. 1</xref>). Forewing length 6.5 mm. <bold>Head:</bold> Vertex with gray scales; frons white. Antenna light brown. Labial palpus slender, gray intermixed with brown, third segment porrect. <bold>Thorax:</bold> Thorax and tegula gray intermixed with light brown. Forewing elongate triangular, with ground color dark gray; basal patch extending from costal 1/4 to 1/3 of dorsum, protrudent in middle on outer side; median fascia short and broad, extending from costal half, terminated at end of cell; ocellus nearly quadrate, containing some short brown striae; apex brown, protrudent; termen slightly concave below apex, bordered by brown scales; costa with nine pairs of strigulae from base to apex, each pair of strigulae with a short brown stria extending obliquely; first to fourth pairs between base of wing and the point where Sc meets costa, broad brown patch lying between second and third pairs; fifth and sixth pairs between Sc and R<sub>1</sub>; distal three pairs distributed between pairs of veins<!--PageBreak--> R<sub>1</sub>–R<sub>2</sub>, R<sub>2</sub>–R<sub>3</sub>, R<sub>3</sub>–R<sub>4</sub> respectively, separated from each other by dark brown scales; cilia gray mixed with brown. Hindwing and cilia gray. Legs gray, tarsi with brown rings.</p><fig id="F1" position="float" orientation="portrait"><label>Figures 1–9.</label><caption><p>Adults of <tp:taxon-name>Fibuloides</tp:taxon-name> spp. <bold>1</bold> <tp:taxon-name>Fibuloides trapezoidea</tp:taxon-name> Zhang &amp; Li, sp. n., ♂ <bold>2</bold> <tp:taxon-name>Fibuloides aestuosa</tp:taxon-name> (Meyrick), ♂ <bold>3</bold> <tp:taxon-name>Fibuloides corinthia</tp:taxon-name> (Meyrick), ♂ <bold>4</bold> <tp:taxon-name>Fibuloides cyanopsis</tp:taxon-name> (Meyrick), ♀ <bold>5</bold> <tp:taxon-name>Fibuloides elongata</tp:taxon-name> (Zhang &amp; Li), ♂ <bold>6</bold> <tp:taxon-name>Fibuloides japonica</tp:taxon-name> (Kawabe), ♂ <bold>7</bold> <tp:taxon-name>Fibuloides levatana</tp:taxon-name> (Kuznetsov), ♂ <bold>8</bold> <tp:taxon-name>Fibuloides modificana</tp:taxon-name> Kuznetsov, ♂ <bold>9</bold> <tp:taxon-name>Fibuloides wuyiensis</tp:taxon-name> (Zhang &amp; Li), ♂.</p></caption><graphic xmlns:xlink="http://www.w3.org/1999/xlink" xlink:href="ZooKeys-081-039-g001.jpg" position="float" orientation="portrait" xlink:type="simple"/></fig><fig id="F2" position="float" orientation="portrait"><label>Figures 10–18.</label><caption><p>Male genitalia of <tp:taxon-name>Fibuloides</tp:taxon-name> spp. <bold>10</bold> <tp:taxon-name>Fibuloides trapezoidea</tp:taxon-name> Zhang &amp; Li, sp. n., slide No. YHL04481 <bold>11</bold> <tp:taxon-name>Fibuloides aestuosa</tp:taxon-name> (Meyrick), slide No. ZAH03603 <bold>12</bold> <tp:taxon-name>Fibuloides corinthia</tp:taxon-name> (Meyrick), slide No. ZAH04036 <bold>13</bold> <tp:taxon-name>Fibuloides cyanopsis</tp:taxon-name> (Meyrick), slide No. ZAH03758 <bold>14</bold> <tp:taxon-name>Fibuloides elongata</tp:taxon-name> (Zhang &amp; Li), slide No. ZAH03725 <bold>15a–15b</bold> <tp:taxon-name>Fibuloides japonica</tp:taxon-name> (Kawabe), slide Nos. <bold>a</bold>: ZAH03173, <bold>b</bold>: ZAH04296 <bold>16</bold> <tp:taxon-name>Fibuloides levatana</tp:taxon-name> (Kuznetsov), slide No. ZAH04299 <bold>17</bold> <tp:taxon-name>Fibuloides modificana</tp:taxon-name> Kuznetsov, slide No. LJM04401 <bold>18</bold> <tp:taxon-name>Fibuloides wuyiensis</tp:taxon-name> (Zhang &amp; Li), slide No. ZAH04215.</p></caption><graphic xmlns:xlink="http://www.w3.org/1999/xlink" xlink:href="ZooKeys-081-039-g002.jpg" position="float" orientation="portrait" xlink:type="simple"/></fig></tp:treatment-sec><tp:treatment-sec sec-type="Abdomen"><title>Abdomen:</title><p>Male genitalia (<xref ref-type="fig" rid="F2">Fig. 10</xref>). Uncus bifurcated from near base, produced into two slender, parallel and widely separated tips. Socius broad and short, about twice as long as wide, drooping, hairy, with round end. Valva broad at base; neck distinct, without enlarged, flattened bristles; sacculus about twice size of cucullus, with a line of flattened long bristles; cucullus trapezoidal, hairy, with marginal spines. Anellus closely surrounding basal 1/3 of aedeagus; aedeagus long tubular, cornuti consisting of a bunch of curved spines.</p></tp:treatment-sec><tp:treatment-sec sec-type="Female"><title>Female.</title><p>Unknown.</p></tp:treatment-sec><tp:treatment-sec sec-type="Distribution"><title>Distribution.</title><p>China (Guizhou).</p></tp:treatment-sec><tp:treatment-sec sec-type="Etymology"><title>Etymology.</title><p>The specific name is derived from Latin <italic>trapezoideus</italic> (= trapeziform), referring to the shape of the cucullus.</p></tp:treatment-sec></tp:taxon-treatment><tp:taxon-treatment><tp:treatment-meta><mixed-citation publication-type="journal"><person-group><name><surname>Zhang</surname><given-names>Aihuan</given-names></name><name><surname>Li</surname><given-names>Houhun</given-names></name></person-group><article-title>Review of the genus <italic>Fibuloides</italic> Kuznetsov in China (Lepidoptera, Tortricidae, Olethreutinae)</article-title><source>Zookeys</source><day>18</day><month>2</month><year>2011</year><volume>2011</volume><issue>81</issue><fpage>39</fpage><lpage>50</lpage><pub-id pub-id-type="doi">10.3897/zookeys.81.833</pub-id></mixed-citation></tp:treatment-meta><tp:nomenclature><tp:taxon-name>
                        <tp:taxon-name-part taxon-name-part-type="genus">Fibuloides</tp:taxon-name-part>
                        <tp:taxon-name-part taxon-name-part-type="species">aestuosa</tp:taxon-name-part>
                    </tp:taxon-name><tp:taxon-authority>(Meyrick, 1912)</tp:taxon-authority><xref ref-type="fig" rid="F1">Figs 2</xref><xref ref-type="fig" rid="F2">11</xref><xref ref-type="fig" rid="F3">19</xref><tp:nomenclature-citation-list><tp:nomenclature-citation><tp:taxon-name>Spilonota aestuosa</tp:taxon-name><comment> Meyrick 1912: 854. Holotype ♂, TL: India, deposited in BMNH.</comment></tp:nomenclature-citation><tp:nomenclature-citation><tp:taxon-name>Acroclita ligyropis</tp:taxon-name><comment> Meyrick, 1937: 176; <xref ref-type="bibr" rid="B6">Clarke 1958</xref>: 267.</comment></tp:nomenclature-citation><tp:nomenclature-citation><tp:taxon-name>Eucoenogenes aestuosa</tp:taxon-name><comment> (Meyrick, 1912): <xref ref-type="bibr" rid="B13">Kuznetsov 1976</xref>: 12; <xref ref-type="bibr" rid="B11">Kawabe 1982</xref>, 1: 120, 2: 173; <xref ref-type="bibr" rid="B26">Razowski 1989</xref>: 256; <xref ref-type="bibr" rid="B5">Byun et al. 1998</xref>: 160; <xref ref-type="bibr" rid="B27">Razowski 1999</xref>: 446; <xref ref-type="bibr" rid="B17">Kuznetsov 2001</xref>: 402; <xref ref-type="bibr" rid="B19">Liu and Li 2002</xref>: 319.</comment></tp:nomenclature-citation><tp:nomenclature-citation><tp:taxon-name>Fibuloides aestuosa</tp:taxon-name><comment> (Meyrick, 1912): <xref ref-type="bibr" rid="B8">Horak 2006</xref>: 330.</comment></tp:nomenclature-citation></tp:nomenclature-citation-list></tp:nomenclature><tp:treatment-sec sec-type="Material examined"><title>Material examined.</title><p><bold>China,</bold> <bold>Sichuan Province:</bold> 1 ♀, Baoxing County, 1600 m, 3.VIII.2004, coll. Yingdang Ren. <bold>Zhejiang Province:</bold> 2 ♂♂, 3 ♀♀, Mt. Tianmu, 350–1500 m, 18~20.VIII.1999, coll. Houhun Li <italic>et al</italic>. <bold>Hubei Province:</bold> 2 ♂♂, 3 ♀♀, Hefeng County, 1260 m, 15–16.VII.1999, coll. Houhun Li <italic>et al</italic>. <bold>Henan Province:</bold> 1 ♀, Song County, 1580 m, 23.VII.2002, coll. Xinpu Wang.</p></tp:treatment-sec><tp:treatment-sec sec-type="Host plants"><title>Host plants.</title><p><tp:taxon-name>Fagaceae</tp:taxon-name>: <tp:taxon-name>Castanea mollissima</tp:taxon-name> Blume and <tp:taxon-name>Castanea cranata</tp:taxon-name> Sieb. <italic>et</italic> Zucc. (<xref ref-type="bibr" rid="B17">Kuzenetsov 2001</xref>; <xref ref-type="bibr" rid="B19">Liu and Li 2002</xref>).</p></tp:treatment-sec><tp:treatment-sec sec-type="Distribution"><title>Distribution.</title><p>China (Anhui, Henan, Hubei, Guangxi, Liaoning, Sichuan, Yunnan, Zhejiang), Korea, Japan, India, Bengal.</p></tp:treatment-sec><tp:treatment-sec sec-type="Remarks"><title>Remarks.</title><p>The number of thick flattened bristles below the neck of the valva in the male genitalia is variable (two or more).</p></tp:treatment-sec></tp:taxon-treatment><tp:taxon-treatment><tp:treatment-meta><mixed-citation publication-type="journal"><person-group><name><surname>Zhang</surname><given-names>Aihuan</given-names></name><name><surname>Li</surname><given-names>Houhun</given-names></name></person-group><article-title>Review of the genus <italic>Fibuloides</italic> Kuznetsov in China (Lepidoptera, Tortricidae, Olethreutinae)</article-title><source>Zookeys</source><day>18</day><month>2</month><year>2011</year><volume>2011</volume><issue>81</issue><fpage>39</fpage><lpage>50</lpage><pub-id pub-id-type="doi">10.3897/zookeys.81.833</pub-id></mixed-citation></tp:treatment-meta><tp:nomenclature><tp:taxon-name>
                        <tp:taxon-name-part taxon-name-part-type="genus">Fibuloides</tp:taxon-name-part>
                        <tp:taxon-name-part taxon-name-part-type="species"> corinthia</tp:taxon-name-part>
                    </tp:taxon-name><tp:taxon-authority>(Meyrick, 1912)</tp:taxon-authority><xref ref-type="fig" rid="F1">Figs 3</xref><xref ref-type="fig" rid="F2">12</xref><tp:nomenclature-citation-list><tp:nomenclature-citation><tp:taxon-name>Acroclita corinthia</tp:taxon-name><comment><xref ref-type="bibr" rid="B20">Meyrick, 1912</xref>: 858; <xref ref-type="bibr" rid="B7">Diakonoff 1950</xref>: 277; <xref ref-type="bibr" rid="B6">Clarke 1958</xref>: 271; <xref ref-type="bibr" rid="B12">Kawabe et al. 1992</xref>: 108. Lectotype ♂, TL: Sri Lanka, deposited in BMNH.</comment></tp:nomenclature-citation><!--PageBreak--><!--PageBreak--><tp:nomenclature-citation><tp:taxon-name>Fibuloides corinthia</tp:taxon-name><comment> (Meyrick, 1912): <xref ref-type="bibr" rid="B8">Horak 2006</xref>: 330.</comment></tp:nomenclature-citation><tp:nomenclature-citation><tp:taxon-name>Acroclita nigrovenana</tp:taxon-name><comment> Kuznetsov, 1988: 88; <xref ref-type="bibr" rid="B23">Nasu 1993</xref>: 216;<xref ref-type="bibr" rid="B17">Kuznetsov 2001</xref>: 408. Holotype ♂, TL:Vietnam, deposited in ZMAS. <bold>syn. nov.</bold><tp:taxon-name>Fibuloides nigrovenana</tp:taxon-name> (Kuznetsov, 1988): <xref ref-type="bibr" rid="B8">Horak 2006</xref>: 330.</comment></tp:nomenclature-citation></tp:nomenclature-citation-list></tp:nomenclature><tp:treatment-sec sec-type="Material examined"><title>Material examined.</title><p><bold>China, Yunnan Province:</bold> 1 ♂, Yuanjiang County, 710 m, 28.IV.1995, coll. Guangyun Yan.</p></tp:treatment-sec><tp:treatment-sec sec-type="Host plant"><title>Host plant.</title><p><tp:taxon-name>Sapindaceae</tp:taxon-name>: <tp:taxon-name>Litchi chinensis</tp:taxon-name> Sonn. (Kuznetsov 2001).</p></tp:treatment-sec><tp:treatment-sec sec-type="Distribution"><title>Distribution.</title><p>China (Yunnan, Taiwan); Sri Lanka; India.</p></tp:treatment-sec><tp:treatment-sec sec-type="Remarks"><title>Remarks.</title><p>The male uncus is produced into two sharp, outwardly bent tips, and the cucullus is nearly elliptic, ending in a spine, with a ventral process bearing a short distal spine.</p><p><xref ref-type="bibr" rid="B7">Diakonoff (1950)</xref> designated the male lectotype and <xref ref-type="bibr" rid="B6">Clarke (1958)</xref> provided photographs of the adult and male genitalia. <xref ref-type="bibr" rid="B8">Horak (2006)</xref> transferred <tp:taxon-name>Acroclita corinthia</tp:taxon-name> and <tp:taxon-name>Acroclita nigrovenana</tp:taxon-name> to <tp:taxon-name>Fibuloides</tp:taxon-name>. We synonymize <tp:taxon-name>Fibuloides nigrovenana</tp:taxon-name> with <italic>corinthia</italic> based on the the study of the adult and the male genitalia. Though we were unable to locate the type of <tp:taxon-name>Fibuloides corintha</tp:taxon-name> in BMNH, the two species appear to be conspecific based on a comparison of the photo in <xref ref-type="bibr" rid="B6">Clarke (1958)</xref> and the illustration in <xref ref-type="bibr" rid="B28">Rose and Pooni (2005)</xref>of <tp:taxon-name>Acroclita corinthia</tp:taxon-name> with the photo of <tp:taxon-name>Acroclita nigrovenana</tp:taxon-name> from Japan in <xref ref-type="bibr" rid="B23">Nasu (1993)</xref> as well as with the adult and male genitalia of the Chinese specimen.</p><!--PageBreak--><fig id="F3" position="float" orientation="portrait"><label>Figures 19–21.</label><caption><p>Female genitalia of <tp:taxon-name>Fibuloides</tp:taxon-name> spp. <bold>19</bold> <tp:taxon-name>Fibuloides aestuosa</tp:taxon-name> (Meyrick), slide No. ZAH03604 <bold>20</bold> <tp:taxon-name>Fibuloides cyanopsis</tp:taxon-name> (Meyrick), slide No. ZAH03757 <bold>21</bold> <tp:taxon-name>Fibuloides japonica</tp:taxon-name> (Kawabe), slide No. ZAH03645.</p></caption><graphic xmlns:xlink="http://www.w3.org/1999/xlink" xlink:href="ZooKeys-081-039-g003.jpg" position="float" orientation="portrait" xlink:type="simple"/></fig></tp:treatment-sec></tp:taxon-treatment><tp:taxon-treatment><tp:treatment-meta><mixed-citation publication-type="journal"><person-group><name><surname>Zhang</surname><given-names>Aihuan</given-names></name><name><surname>Li</surname><given-names>Houhun</given-names></name></person-group><article-title>Review of the genus <italic>Fibuloides</italic> Kuznetsov in China (Lepidoptera, Tortricidae, Olethreutinae)</article-title><source>Zookeys</source><day>18</day><month>2</month><year>2011</year><volume>2011</volume><issue>81</issue><fpage>39</fpage><lpage>50</lpage><pub-id pub-id-type="doi">10.3897/zookeys.81.833</pub-id></mixed-citation></tp:treatment-meta><tp:nomenclature><tp:taxon-name>
                        <tp:taxon-name-part taxon-name-part-type="genus">Fibuloides</tp:taxon-name-part>
                        <tp:taxon-name-part taxon-name-part-type="species">cyanopsis</tp:taxon-name-part>
                    </tp:taxon-name><tp:taxon-authority>(Meyrick, 1912)</tp:taxon-authority><xref ref-type="fig" rid="F1">Figs 4</xref><xref ref-type="fig" rid="F2">13</xref><xref ref-type="fig" rid="F3">20</xref><tp:nomenclature-citation-list><tp:nomenclature-citation><tp:taxon-name>Eucosoma cyanopsis</tp:taxon-name><comment> Meyrick, 1912: 866; <xref ref-type="bibr" rid="B6">Clarke 1958</xref>: 360. Holotype ♂, TL: India, deposited in BMNH.</comment></tp:nomenclature-citation><tp:nomenclature-citation><tp:taxon-name>Eucoenogenes cyanopsis</tp:taxon-name><comment> (Meyrick, 1912): <xref ref-type="bibr" rid="B14">Kuznetsov 1988</xref>: 81; <xref ref-type="bibr" rid="B11">Kawabe 1989</xref>: 52; <xref ref-type="bibr" rid="B27">Razowski 1999</xref>: 446; <xref ref-type="bibr" rid="B17">Kuznetsov 2001</xref>: 402.</comment></tp:nomenclature-citation><tp:nomenclature-citation><tp:taxon-name>Fibuloides cyanopsis</tp:taxon-name><comment> (Meyrick, 1912): <xref ref-type="bibr" rid="B8">Horak 2006</xref>: 330.</comment></tp:nomenclature-citation><tp:nomenclature-citation><tp:taxon-name>Eucosma melanochlaena</tp:taxon-name><comment> Meyrick, 1936: 611. Holotype ♂, TL: Indonesia, deposited in BMNH.</comment></tp:nomenclature-citation></tp:nomenclature-citation-list></tp:nomenclature><tp:treatment-sec sec-type="Material examined"><title>Material examined.</title><p><bold>China,</bold> <bold>Guangxi Zhuangzu Autonomous Region:</bold> 1♂, 3 ♀♀, Shangsi County, 260–770 m, 1–3.IV.2002, coll. Shulian Hao and Huaijun Xue; 1 ♂, 3 ♀♀, Mt. Maoer, 550–1100 m, 19–20.IV.2002, coll. Shulian Hao and Huaijun Xue. <bold>Guangdong Province:</bold> 1 ♀, Lianzhou, 650 m, 23.VI.2004, coll. Dandan Zhang. <bold>Guizhou Province:</bold> 1 ♀, Jiangkou County, 1700 m, 29.VII.2001, coll. Houhun Li and Xinpu Wang.</p></tp:treatment-sec><tp:treatment-sec sec-type="Distribution"><title>Distribution.</title><p>China (Guangdong, Guangxi, Guizhou), Japan, Vietnam, Indonesia, India.</p></tp:treatment-sec><tp:treatment-sec sec-type="Remarks"><title>Remarks.</title><p>The cucullus of this species is ovate, and the neck of valva has two or three short enlarged, flattened bristles.</p></tp:treatment-sec></tp:taxon-treatment><tp:taxon-treatment><tp:treatment-meta><mixed-citation publication-type="journal"><person-group><name><surname>Zhang</surname><given-names>Aihuan</given-names></name><name><surname>Li</surname><given-names>Houhun</given-names></name></person-group><article-title>Review of the genus <italic>Fibuloides</italic> Kuznetsov in China (Lepidoptera, Tortricidae, Olethreutinae)</article-title><source>Zookeys</source><day>18</day><month>2</month><year>2011</year><volume>2011</volume><issue>81</issue><fpage>39</fpage><lpage>50</lpage><pub-id pub-id-type="doi">10.3897/zookeys.81.833</pub-id></mixed-citation></tp:treatment-meta><tp:nomenclature><tp:taxon-name>
                        <tp:taxon-name-part taxon-name-part-type="genus">Fibuloides</tp:taxon-name-part>
                        <tp:taxon-name-part taxon-name-part-type="species">elongata</tp:taxon-name-part>
                    </tp:taxon-name><tp:taxon-authority>(Zhang &amp; Li, 2005)</tp:taxon-authority><tp:taxon-status xmlns:xlink="http://www.w3.org/1999/xlink" xlink:type="simple">comb. n.</tp:taxon-status><xref ref-type="fig" rid="F1">Figs 5</xref><xref ref-type="fig" rid="F2">14</xref><tp:nomenclature-citation-list><tp:nomenclature-citation><tp:taxon-name>Eucoenogenes elongata</tp:taxon-name><comment> Zhang &amp; Li, 2005: 126. Holotype ♂, TL: China, deposited in NKUM.</comment></tp:nomenclature-citation></tp:nomenclature-citation-list></tp:nomenclature><tp:treatment-sec sec-type="Material examined"><title>Material examined.</title><p>Holotype ♂, <bold>China, Yunnan Province:</bold> Weishan County, 2200 m, 20.VII.2001, coll. Houhun Li and Xinpu Wang, genitalia slide no. ZAH03725.</p></tp:treatment-sec><tp:treatment-sec sec-type="Distribution"><title>Distribution.</title><p>China (Yunnan).</p></tp:treatment-sec><tp:treatment-sec sec-type="Remarks"><title>Remarks.</title><p>This species can be easily distinguished from its congeners by the drooping uncus with a blunt apex, and the narrow valva with the neck bearing five long, flattened flagellate bristles on the left side and four on the right side.</p></tp:treatment-sec></tp:taxon-treatment><tp:taxon-treatment><tp:treatment-meta><mixed-citation publication-type="journal"><person-group><name><surname>Zhang</surname><given-names>Aihuan</given-names></name><name><surname>Li</surname><given-names>Houhun</given-names></name></person-group><article-title>Review of the genus <italic>Fibuloides</italic> Kuznetsov in China (Lepidoptera, Tortricidae, Olethreutinae)</article-title><source>Zookeys</source><day>18</day><month>2</month><year>2011</year><volume>2011</volume><issue>81</issue><fpage>39</fpage><lpage>50</lpage><pub-id pub-id-type="doi">10.3897/zookeys.81.833</pub-id></mixed-citation></tp:treatment-meta><tp:nomenclature><tp:taxon-name>
                        <tp:taxon-name-part taxon-name-part-type="genus">Fibuloides</tp:taxon-name-part>
                        <tp:taxon-name-part taxon-name-part-type="species">japonica</tp:taxon-name-part>
                    </tp:taxon-name><tp:taxon-authority>(Kawabe, 1978)</tp:taxon-authority><xref ref-type="fig" rid="F1">Figs 6</xref><xref ref-type="fig" rid="F2">15a–15b</xref><xref ref-type="fig" rid="F3">21</xref><tp:nomenclature-citation-list><tp:nomenclature-citation><tp:taxon-name>Eucoenogenes japonica</tp:taxon-name><comment> Kawabe, 1978: 185; <xref ref-type="bibr" rid="B10">Kawabe 1982</xref>, 1: 120, 2: 173; <xref ref-type="bibr" rid="B5">Byun et al. 1998</xref>: 160; <xref ref-type="bibr" rid="B27">Razowski 1999</xref>: 446; <xref ref-type="bibr" rid="B17">Kuznetosv 2001</xref>: 402; <xref ref-type="bibr" rid="B19">Liu and Li 2002</xref>: 319. Holotype ♂, TL: Japan, deposited in USNM.</comment></tp:nomenclature-citation><tp:nomenclature-citation><tp:taxon-name>Fibuloides japonica</tp:taxon-name><comment> (Kawabe, 1978): <xref ref-type="bibr" rid="B8">Horak 2006</xref>: 330.</comment></tp:nomenclature-citation><!--PageBreak--></tp:nomenclature-citation-list></tp:nomenclature><tp:treatment-sec sec-type="Material examined"><title>Material examined.</title><p><bold>China, Shaanxi Province:</bold> 2♂♂, Ningshan County, 880 m, 17.VI.1987, coll. Houhun Li; 9 ♂♂, 3 ♀♀,Yangxian County, 600–680 m, 17–18.IV.1995, coll. Hongjian Wang. <bold>Henan Province:</bold> 3 ♂♂, Luoshan County, 350 m, 2.V.2000, coll. Haili Yu; 2 ♂♂, Xinyang City, 700 m, 11.VII.1997, coll. Houhun Li; 1♂, Tongbai County, 300 m, 11.IX.2001, coll. Houhun Li and Ole Karsholt; 2 ♂♂, Chishui County, Guizhou Province, 240 m, 21–22.IX.2000, coll. Haili Yu. <bold>Guizhou Province:</bold> 1 ♂, Xishui County, 500 m, 25.IX.2000, coll. Haili Yu; 5 ♂♂, 1 ♀, Daozhen County, 1300 m, 20.VIII.2004, coll. Yunli Xiao. <bold>Zhejiang Province:</bold> 1 ♂, Mt. Tianmu, 650 m, 20.VIII.1999, coll. Houhun Li. <bold>Hunan Province:</bold> 1 ♀, Zhangjiajie, 650 m, 7.VIII.2001, coll. Houhun Li and Xinpu Wang. <bold>Fujian Province:</bold> 1 ♂, Nanping, 850 m, 23.IX.2002, coll. Xinpu Wang; 1 ♂, Jianning County, 350 m, 25.IX.2002, coll. Xinpu Wang. <bold>Hubei Province:</bold> 1 ♂, Hefeng County, 1260 m, 16.VII.1999, coll. Houhun Li.</p></tp:treatment-sec><tp:treatment-sec sec-type="Distribution"><title>Distribution.</title><p>China (Zhejiang, Anhui, Fujian, Henan, Hubei, Hunan, Sichuan, Guizhou, Shaanxi, Taiwan), Korea, Japan.</p></tp:treatment-sec><tp:treatment-sec sec-type="Remarks"><title>Remarks.</title><p>This species is distinguished by the digitate process on the sacculus in the male genitalia bearing either dense tufted bristles or five enlarged, flattened bristles distally.</p></tp:treatment-sec><tp:treatment-sec sec-type="Discussion"><title>Discussion.</title><p>In the examined specimens, the appearance of the adults and the female geniatlia are identical, but the male genitalia have two types (<xref ref-type="fig" rid="F2">Figs 15a and 15b</xref>): in <xref ref-type="fig" rid="F2">figure 15a</xref>, the relatively elongate uncus looks like a pair of long ears of a rabbit, and the slender digitate process of the sacculus bears five enlarged, flattened bristles distally; in <xref ref-type="fig" rid="F2">figure 15b</xref>, the short uncus is emarginated posteriorly and somewhat heart-shaped, and the digitate process of the sacculus is relatively broad and bears dense tufted bristles distally. The two types of male genitlia might represent two different species, but in this paper we treat these differences as individual variations. We may confirm whether they are two species or just one species after a geographic analysis, which can be done when more specimens are available.</p></tp:treatment-sec></tp:taxon-treatment><tp:taxon-treatment><tp:treatment-meta><mixed-citation publication-type="journal"><person-group><name><surname>Zhang</surname><given-names>Aihuan</given-names></name><name><surname>Li</surname><given-names>Houhun</given-names></name></person-group><article-title>Review of the genus <italic>Fibuloides</italic> Kuznetsov in China (Lepidoptera, Tortricidae, Olethreutinae)</article-title><source>Zookeys</source><day>18</day><month>2</month><year>2011</year><volume>2011</volume><issue>81</issue><fpage>39</fpage><lpage>50</lpage><pub-id pub-id-type="doi">10.3897/zookeys.81.833</pub-id></mixed-citation></tp:treatment-meta><tp:nomenclature><tp:taxon-name>
                        <tp:taxon-name-part taxon-name-part-type="genus">Fibuloides</tp:taxon-name-part>
                        <tp:taxon-name-part taxon-name-part-type="species">levatana</tp:taxon-name-part>
                    </tp:taxon-name><tp:taxon-authority>(Kuznetsov, 1997)</tp:taxon-authority><xref ref-type="fig" rid="F1">Figs 7</xref><xref ref-type="fig" rid="F2">16</xref><tp:nomenclature-citation-list><tp:nomenclature-citation><tp:taxon-name>Eucoenogenes levatana</tp:taxon-name><comment> Kuznetsov, 1997: 197. Holotype ♂, TL: Vietnam, deposited in ZMAS.</comment></tp:nomenclature-citation><tp:nomenclature-citation><tp:taxon-name>Fibuloides levatana</tp:taxon-name><comment> (Kuznetsov, 1997): <xref ref-type="bibr" rid="B8">Horak 2006</xref>: 330.</comment></tp:nomenclature-citation></tp:nomenclature-citation-list></tp:nomenclature><tp:treatment-sec sec-type="Material examined"><title>Material examined.</title><p><bold>China, Zhejiang Province:</bold> 1 ♂,Mt. Tianmu, 350 m, 20.VIII.1999, coll. Houhun Li et al. <bold>Fujian Province:</bold> 1 ♂, Yongtai County, 550 m, 18.IX.2002, coll. Xinpu Wang.</p></tp:treatment-sec><tp:treatment-sec sec-type="Distribution"><title>Distribution.</title><p>China (Zhejiang, Fujian), Vietnam.</p></tp:treatment-sec><tp:treatment-sec sec-type="Remarks"><title>Remarks.</title><p>This species can be easily distinguished by its Y-shaped uncus and the slender distally attenuate cucullus. It is new for China.<!--PageBreak--></p></tp:treatment-sec></tp:taxon-treatment><tp:taxon-treatment><tp:treatment-meta><mixed-citation publication-type="journal"><person-group><name><surname>Zhang</surname><given-names>Aihuan</given-names></name><name><surname>Li</surname><given-names>Houhun</given-names></name></person-group><article-title>Review of the genus <italic>Fibuloides</italic> Kuznetsov in China (Lepidoptera, Tortricidae, Olethreutinae)</article-title><source>Zookeys</source><day>18</day><month>2</month><year>2011</year><volume>2011</volume><issue>81</issue><fpage>39</fpage><lpage>50</lpage><pub-id pub-id-type="doi">10.3897/zookeys.81.833</pub-id></mixed-citation></tp:treatment-meta><tp:nomenclature><tp:taxon-name>
                        <tp:taxon-name-part taxon-name-part-type="genus">Fibuloides</tp:taxon-name-part>
                        <tp:taxon-name-part taxon-name-part-type="species">modificana</tp:taxon-name-part>
                    </tp:taxon-name><tp:taxon-authority>Kuznetsov, 1997</tp:taxon-authority><xref ref-type="fig" rid="F1">Fig. 8</xref><xref ref-type="fig" rid="F2">17</xref><tp:nomenclature-citation-list><tp:nomenclature-citation><tp:taxon-name>Fibuloides modificana</tp:taxon-name><comment> Kuznetsov, 1997: 810. Holotype ♂, TL: Vietnam, deposited in ZMAS.</comment></tp:nomenclature-citation></tp:nomenclature-citation-list></tp:nomenclature><tp:treatment-sec sec-type="Material examined"><title>Material examined.</title><p><bold>China, Guangxi Zhuangzu Autonomous Region:</bold> 1 ♂, Leye County, 665 m, 24.VII.2004, coll. Jiasheng Xu.</p></tp:treatment-sec><tp:treatment-sec sec-type="Distribution"><title>Distribution.</title><p>China (Guangxi), Vietnam.</p></tp:treatment-sec><tp:treatment-sec sec-type="Remarks"><title>Remarks.</title><p>The uncus of this species is broad and distally bifurcate, the valva has a long, sinuate, flattened bristle on the neck, and the cucullus is elongatesubrectangular and distally downcurved. In <xref ref-type="fig" rid="F2">figure 17</xref> the long flattened bristle is off the inserted hole which is located on the ventral side of the neck instead of on the angle of the sacculus (see arrow in <xref ref-type="fig" rid="F1">fig. 17</xref>).It is new for China.</p></tp:treatment-sec></tp:taxon-treatment><tp:taxon-treatment><tp:treatment-meta><mixed-citation publication-type="journal"><person-group><name><surname>Zhang</surname><given-names>Aihuan</given-names></name><name><surname>Li</surname><given-names>Houhun</given-names></name></person-group><article-title>Review of the genus <italic>Fibuloides</italic> Kuznetsov in China (Lepidoptera, Tortricidae, Olethreutinae)</article-title><source>Zookeys</source><day>18</day><month>2</month><year>2011</year><volume>2011</volume><issue>81</issue><fpage>39</fpage><lpage>50</lpage><pub-id pub-id-type="doi">10.3897/zookeys.81.833</pub-id></mixed-citation></tp:treatment-meta><tp:nomenclature><tp:taxon-name>
                        <tp:taxon-name-part taxon-name-part-type="genus">Fibuloides</tp:taxon-name-part>
                        <tp:taxon-name-part taxon-name-part-type="species">wuyiensis</tp:taxon-name-part>
                    </tp:taxon-name><tp:taxon-authority>(Zhang &amp; Li, 2005)</tp:taxon-authority><tp:taxon-status xmlns:xlink="http://www.w3.org/1999/xlink" xlink:type="simple">comb. n.</tp:taxon-status><xref ref-type="fig" rid="F1">Figs 9</xref><xref ref-type="fig" rid="F2">18</xref><tp:nomenclature-citation-list><tp:nomenclature-citation><tp:taxon-name>Eucoenogenes wuyiensis</tp:taxon-name><comment> Zhang &amp; Li, 2005: 127. Holotype♂, TL: China, deposited in NKUM.</comment></tp:nomenclature-citation></tp:nomenclature-citation-list></tp:nomenclature><tp:treatment-sec sec-type="Material examined"><title>Material examined.</title><p>Holotype ♂, <bold>China</bold>, <bold>Fujian Province:</bold> Mt. Wuyi, 1000 m, 26.V.2004, coll. Haili Yu, genitalia slide no. ZAH04215; Paratype: 1 ♂, same data as for holotype.</p></tp:treatment-sec><tp:treatment-sec sec-type="Distribution"><title>Distribution.</title><p>China (Fujian).</p></tp:treatment-sec><tp:treatment-sec sec-type="Remarks"><title>Remarks.</title><p>This species is distinguishable from its congeners by the following characters: the uncus tips are slender and closely parallel; the socius is laterally triangular; and the neck of the valva has a short flattened bristle.</p></tp:treatment-sec></tp:taxon-treatment><ref-list><ref id="B6"><mixed-citation xmlns:xlink="http://www.w3.org/1999/xlink" xlink:type="simple"><person-group><name name-style="western"><surname>Clarke</surname><given-names>JFG</given-names></name></person-group> (<year>1958</year>)<source> Catalogue of the Type Specimens of Microlepidoptera in the British Museum (Natural History) described by Edward Meyrick.</source><volume>3</volume>: <fpage>1</fpage>–<lpage>600</lpage>, <publisher-name>Trustees of the British Museum</publisher-name>.</mixed-citation></ref><ref id="B13"><mixed-citation xmlns:xlink="http://www.w3.org/1999/xlink" xlink:type="simple"><person-group><name name-style="western"><surname>Kuznetsov</surname><given-names>VI</given-names></name></person-group> (<year>1976</year>)<article-title> New species and subspecies of the leafrollers (Lepidoptera, Tortricidae) of the fauna of the Palaearctic.</article-title><source>Trudy Zoologicheskogo Instituta, Leningrad</source><volume>64</volume>:<fpage>3</fpage>-<lpage>33</lpage>.</mixed-citation></ref><ref id="B11"><mixed-citation xmlns:xlink="http://www.w3.org/1999/xlink" xlink:type="simple"><person-group><name name-style="western"><surname>Kawabe</surname><given-names>A</given-names></name></person-group> (<year>1989</year>)<article-title> Records and descriptions of the subfamily Olethreutinae (Lepidoptera: Tortricidae) from Thailand.</article-title><source>Microlepidoptera of Thailand</source><volume>2</volume>:<fpage>23</fpage>-<lpage>82</lpage>.</mixed-citation></ref><ref id="B26"><mixed-citation xmlns:xlink="http://www.w3.org/1999/xlink" xlink:type="simple"><person-group><name name-style="western"><surname>Razowski</surname><given-names>J</given-names></name></person-group> (<year>1989</year>)<article-title> The genera of Tortricidae (Lepidoptera). Part II: Palaearctic Olethreutinae.</article-title><source>Acta Zoologica Cracoviensia</source><volume>32</volume> (<issue>7</issue>):<fpage>107</fpage>-<lpage>328</lpage>.</mixed-citation></ref><ref id="B5"><mixed-citation xmlns:xlink="http://www.w3.org/1999/xlink" xlink:type="simple"><person-group><name name-style="western"><surname>Byun</surname><given-names>BK</given-names></name><name name-style="western"><surname>Bae</surname><given-names>YS</given-names></name><name name-style="western"><surname>Park</surname><given-names>KT</given-names></name></person-group> (<year>1998</year>)<source> Illustrated Catalogue of Tortricidae in Korea (Lepidoptera).</source><publisher-name>Korea Research Institute of Bioscience and Biotechnology &amp; Center for Insect Systematics</publisher-name>: <fpage>96</fpage>–<lpage>317</lpage>.</mixed-citation></ref><ref id="B27"><mixed-citation xmlns:xlink="http://www.w3.org/1999/xlink" xlink:type="simple"><person-group><name name-style="western"><surname>Razowski</surname><given-names>J</given-names></name></person-group> (<year>1999</year>)<article-title> Catalogue of the species of Tortricidae. Part V: Palaearctic Eucosmina and Enarmoniina (Insecta: Lepidoptera).</article-title><source>SHILAP Revista de lepidopterologia</source><volume>27</volume> (<issue>108</issue>):<fpage>437</fpage>-<lpage>506</lpage>.</mixed-citation></ref><ref id="B17"><mixed-citation xmlns:xlink="http://www.w3.org/1999/xlink" xlink:type="simple"><person-group><name name-style="western"><surname>Kuznetsov</surname><given-names>VI</given-names></name></person-group> (<year>2001</year>)<article-title> Tortricoidea.</article-title> In: <person-group><name name-style="western"><surname>Ler</surname><given-names>PA</given-names></name></person-group> (<role>Ed</role>) <source>Key to the insects of Russian Far East. Vol. V. Trichoptera and Lepidoptera. Pt. 3.</source><publisher-name>Vladivostok Dal’nauka</publisher-name>, <lpage>621</lpage> pp.</mixed-citation></ref><ref id="B19"><mixed-citation xmlns:xlink="http://www.w3.org/1999/xlink" xlink:type="simple"><person-group><name name-style="western"><surname>Liu</surname><given-names>YQ</given-names></name><name name-style="western"><surname>Li</surname><given-names>GW</given-names></name></person-group> (<year>2002</year>)<source> Fauna Sinica, Insecta, Vol. 27, Lepidoptera, Tortricidae.</source><lpage>463</lpage> pp. <publisher-name>Chinese Science Press</publisher-name>, <publisher-loc>Beijing</publisher-loc>.</mixed-citation></ref><ref id="B8"><mixed-citation xmlns:xlink="http://www.w3.org/1999/xlink" xlink:type="simple"><person-group><name name-style="western"><surname>Horak</surname><given-names>M</given-names></name></person-group> (<year>2006</year>)<article-title> Olethreutine moths of Australia (Lepidoptera: Tortricidae).</article-title><source>Monographs on Australian Lepidoptera</source><volume>10</volume>:<fpage>1</fpage>-<lpage>522</lpage>.</mixed-citation></ref><ref id="B20"><mixed-citation xmlns:xlink="http://www.w3.org/1999/xlink" xlink:type="simple"><person-group><name name-style="western"><surname>Meyrick</surname><given-names>E</given-names></name></person-group> (<year>1912</year>)<article-title> Descriptions of Indian Microlepidoptera.</article-title><source>Journal of the Bombay Natural History Society</source><volume>21</volume>:<fpage>852</fpage>-<lpage>877</lpage>.</mixed-citation></ref><ref id="B7"><mixed-citation xmlns:xlink="http://www.w3.org/1999/xlink" xlink:type="simple"><person-group><name name-style="western"><surname>Diakonoff</surname><given-names>A</given-names></name></person-group> (<year>1950</year>)<article-title> The type specimens of certain oriental Eucosmidae and Carposinidae (Microlepidoptera) described by Edward Meyrick together with descriptions of new Eucosmidae and Carposinidae in the British Museum (Natural History).</article-title><source>Bulletin of the British Museum (Natural History) (Entomology)</source><volume>1</volume>:<fpage>275</fpage>-<lpage>300</lpage>.</mixed-citation></ref><ref id="B12"><mixed-citation xmlns:xlink="http://www.w3.org/1999/xlink" xlink:type="simple"><person-group><name name-style="western"><surname>Kawabe</surname><given-names>A</given-names></name><name name-style="western"><surname>Komai F and Razowski</surname><given-names>J</given-names></name></person-group> (<year>1992</year>)<article-title> Tortricoidea.</article-title> In: <person-group><name name-style="western"><surname>Heppner</surname><given-names>JB</given-names></name><name name-style="western"><surname>Inoue</surname><given-names>H</given-names></name></person-group> (<role>Eds</role>) <source>Lepidoptera of Taiwan 1(2) Checklist</source>: <fpage>103</fpage>–<lpage>109</lpage>.</mixed-citation></ref><ref id="B23"><mixed-citation xmlns:xlink="http://www.w3.org/1999/xlink" xlink:type="simple"><person-group><name name-style="western"><surname>Nasu</surname><given-names>Y</given-names></name></person-group> (<year>1993</year>)<article-title> New record of <italic>Acroclita nigrovenana</italic> (Lepidoptera, Tortricidae) from Japan.</article-title><source>Japanese Journal of Entomology</source><volume>61</volume>(<issue>2</issue>): <lpage>216</lpage>.</mixed-citation></ref><ref id="B28"><mixed-citation xmlns:xlink="http://www.w3.org/1999/xlink" xlink:type="simple"><person-group><name name-style="western"><surname>Rose</surname><given-names>HS</given-names></name><name name-style="western"><surname>Pooni</surname><given-names>HS</given-names></name></person-group> (<year>2005</year>)<article-title> Taxonomic studies on the family Tortricidae (Tortricoidea: Lepidoptera) from Northwestern India–Tribe Eucosmini (Olethreutinae).</article-title><source>Zoos’ Print Journal</source><volume>20</volume> (<issue>2</issue>):<fpage>1751</fpage>-<lpage>1765</lpage>.</mixed-citation></ref><ref id="B14"><mixed-citation xmlns:xlink="http://www.w3.org/1999/xlink" xlink:type="simple"><person-group><name name-style="western"><surname>Kuznetsov</surname><given-names>VI</given-names></name></person-group> (<year>1988</year>)<article-title> New and little-known leaf-rollers of the subfamily Olethreutinae (Lepidoptera, Tortricidae) of the fauna of North Vietnam.</article-title><source>Trudy Zoologicheskogo Instituta, Leningrad</source><volume>176</volume>:<fpage>72</fpage>-<lpage>97</lpage>.</mixed-citation></ref><ref id="B10"><mixed-citation xmlns:xlink="http://www.w3.org/1999/xlink" xlink:type="simple"><person-group><name name-style="western"><surname>Kawabe</surname><given-names>A</given-names></name></person-group> (<year>1982</year>)<article-title> Tortricidae.</article-title> In: <person-group><name name-style="western"><surname>Inoue</surname><given-names>H</given-names></name><name name-style="western"><surname>Sugi</surname><given-names>S</given-names></name><name name-style="western"><surname>Kuroko</surname><given-names>H</given-names></name><name name-style="western"><surname>Kawabe</surname><given-names>A</given-names></name></person-group> (<role>Eds</role>) <source>Moths of Japan 1: 1–955</source>; <volume>2</volume>:<fpage>1</fpage>-<lpage>552</lpage>.</mixed-citation></ref></ref-list></tp:taxon-treatment>
